# Supplementary material for: Serum Metabolites Responding in a Dose-Dependent Manner to the Intake of a High-Fat Meal in Normal Weight Healthy Men Are Associated with Obesity
Source: Metabolites. 2021 Jun 16;11(6):392. doi: 10.3390/metabo11060392 (PMC8233812; doi:10.3390/metabo11060392)
Supplement: Supplementary file 1 [file metabolites-11-00392-s001.zip]

Archive with 1 entries (1 files):
- metabolites-1257117-supplementary.pdf
